# Supplementary material for: Transcriptomic data during development of a two-spotted cricket Gryllus bimaculatus
Source: Data Brief. 2021 Sep 20;38:107388. doi: 10.1016/j.dib.2021.107388 (PMC8473666; doi:10.1016/j.dib.2021.107388)
Supplement: Supplementary file 1 — Reference transcriptome assembly of G. bimaculatus (FASTA format). [file mmc1.zip]

Archive with 1 entries (1 files):
- Bridger-screened.fasta.gz
