# Supplementary material for: Transcriptomic data during development of a two-spotted cricket Gryllus bimaculatus
Source: Data Brief. 2021 Sep 20;38:107388. doi: 10.1016/j.dib.2021.107388 (PMC8473666; doi:10.1016/j.dib.2021.107388)
Supplement: Supplementary file 2 — Tab-delimited text file of expression values (TPM) of all transcripts. [file mmc2.zip]

Archive with 1 entries (1 files):
- summary-screened.tsv.gz
